# Supplementary material for: Molecular Phylogeny and Dating of Forsythieae (Oleaceae) Provide Insight into the Miocene History of Eurasian Temperate Shrubs
Source: Front Plant Sci. 2018 Feb 5;9:99. doi: 10.3389/fpls.2018.00099 (PMC5807412; doi:10.3389/fpls.2018.00099)
Supplement: Supplementary file 1 [file Table_1.XLSX]

## Sheet: Table S1
TABLE S1 Species, voucher information, scoring for biogeographic analysis, and Genbank accession number for taxa included in this study.
Family	Species	Voucher (Herbarium/Botanical Gardena)	Scoring for biogeographic analysis	cpDNA							nuclear DNA
				rps16	trnL-F	matK	rbcL	ndhF	atpB		cyc2
Oleaceae	Abeliophyllum distichum Nakai	KNKB198505000391 (KNA)	A	MF407183							MG551693 (a); MG551694 (b); KM526943 (c); KM526944 (d)
	Chionanthus ramiflorus Roxb.	-	-	AF225218	AF231810	AB924980	KM895589	-	-		-
	Chionanthus virginicus L.	-	-	AF225220	AF231812	LN590007	DQ673309	DQ673283	-		KM526948 (a); KM526949 (b)
	Comoranthus minor H.Perrier	-	-	AF225222	AF231814	JX863057	DQ673313	DQ673287	-		KM526960 (a); KM526961 (b)
	Fontanesia fortunei Carrière	-	-	AF225225	AF231817	EU281179	KP088602	DQ673263	-		-
	Fontanesia phillyraeoides Labill.	J.-H.Kim et al. s.n. (GCU)	-	AF225226	AF231818	EU281180	HQ384902	-	HQ384753		MG551705
	Forestiera acuminata (Michx.) Poir.	-	-	AF225227	AF231819	KJ772793	KJ773516	-	-		-
	Forestiera segregata (Jacq.) Krug & Urb.	-	-	AF225230	LN515523	KJ772796	KJ773519	-	-		-
	Forsythia europaea Degen & Bald.	1932-36906 (KEW)	E	MF407184							MG551695
	Forsythia giraldiana Lingelsh.	2001-2075 (KEW)	BC	MF407174							MG551703
	Forsythia japonica Makino	89-816 (KBG)	A	MF407175							MG551696
	Forsythia koreana (Rehder) Nakai	YH_150608_1 (GCU)	A	MF407176							MG551698
	Forsythia likiangensis Ching & K.M.Feng	2008-415 (KEW)	D	MF407177							MG551704
	Forsythia ovata Nakai	YH_150608_4 (GCU)	A	MF407178							MG551700
	Forsythia saxatilis (Nakai) Nakai	YH_150917_1 (GCU)	A	MF407179							MG551701
	Forsythia suspensa (Thunb.) Vahl	YH_150608_2 (GCU)	BC	MF407180							MG551699
	Forsythia velutina Nakai	8-029 (HA)	A	MF407181							MG551697
	Forsythia viridissima Lindl.	YH_150618_1 (GCU)	BCD	MF407182							MG551702
	Fraxinus americana L.	-	-	AF225233	AF231825	JN590993	KJ773520	JN591032	-		KM526958 (a); KM526959 (b)
	Fraxinus excelsior L.	-	-	AF225238	AF231830	JN895188	KJ773520	JN591031	-		-
	Fraxinus ornus L.	-	-	AF225240	AF231832	HE966932	HG765058	-	-		-
	Haenianthus incrassatus Griseb.	-	-	AF225243	AF231835	KC163201	-	-	-		-
	Haenianthus salicifolius Griseb.	-	-	LN515443	JX862746	LN515426	DQ673308	DQ673282	-		-
	Hesperelaea palmeri A. Gray	-	-	AF225245	LN515489	LN515489	LN515489	LN515489	LN515489		-
	Jasiminum fruticans L.	J.-H.Kim s.n. (GCU)									MG551706
	Jasminum fluminense Vell.	-	-	AF225246	AF231837	GU135014	GU135177	-	-		-
	Jasminum humile L.	-	-	AF225247	AF231838	EU281182	JN114808	-	-		-
	Jasminum nudiflorum Lindl.	-	-	DQ673255	DQ673255	DQ673255	DQ673255	DQ673255	DQ673255		KM526968
	Jasminum tortuosum Willd.										KM526965
	Ligustrum lucidum W.T.Aiton										KM526962
	Ligustrum ovalifolium Hassk.	-	-	AF225254	AF231845	JF830536	HM850124	-	-		-
	Ligustrum sempervirens (Franch.) Lingelsh.	-	-	AF225255	AF231846	JN591009	JF830410	JN591050	-		-
	Ligustrum vulgare L.	-	-	AF225257	AF231848	HQ384543	DQ673302	AF130164	HQ384750		-
	Menodora africana Hook.	-	-	AF225258	AF231849	-	-	-	-		-
	Menodora integrifolia (Cham. & Schltdl.) Steud.	-	-	AF225259	AF231850	-	-	-	-		-
	Myxopyrum nervosum Blume	-	-	AF225260	AF231851	-	-	-	-		-
	Myxopyrum smilacifolium subsp. confertum (Kerr) P.S.Green	-	-	AF225261	AF231852	-	-	-	-		-
	Nestegis apetala (Vahl) L.Johnson	-	-	AF225263	AF231854	KC163181	KT626749	-	-		-
	Nestegis sandwicensis (Gray) O.Deg, I.Deg. & L.Johnson	-	-	AF225266	AF231857	AM933429	DQ673305	DQ673279	-		-
	Noronhia candicans H.Perrier										KM526950 (a); KM526951 (b)
	Noronhia emarginata (Lam.) Thouars	-	-	AF225267	AF231858	JX863062	DQ673307	DQ673281	-		-
	Notelaea longifolia Vent.	-	-	AF225268	AF231859	KM894494	KM895584	-	-		-
	Notelaea microcarpa R.Brown	-	-	AF225269	AF231860	JX863066	KM895910	-	-		-
	Nyctanthes aculeata Craib	-	-	AF225271	AF231862	-	-	-	-		-
	Nyctanthes arbor-tristis L.	-	-	AF225272	AF231863	HQ384547	DQ673295	AF130161	HQ384755		-
	Olea capensis L.	-	-	AF225274	AF231865	JX517691	JX572797	-	-		-
	Olea europaea L.	-	-	AF225275	AF231866	FN997651	FN997651	FN997651	FN997651		KM526952
	Olea woodiana Knobl.	-	-	NC_015608	NC_015608	NC_015608	NC_015608	NC_015608	NC_015608		-
	Osmanthus fragrans Lour.	-	-	AF225278	AF231869	EU409428	-	-	-		KM526953 (a); KM526954 (b)
	Osmanthus heterophyllus (G. Don) P.S.Green	-	-	AF225279	AF231870	EU409426	KF724245	-	-		-
	Osmanthus rigidus Nakai	-	-	AF225281	AF231872	KC163177	-	-	-		-
	Phillyrea angustifolia L.	-	-	AF225282	AF231873	HE967458	DQ673312	DQ673286	-		KM526955
	Phillyrea media L.	-	-	AF225284	AF231875	KM527360	FJ862064	-	-		-
	Picconia excelsa (Aiton) DC.	-	-	AF225285	AF231876	KJ747790	FJ862064	DQ673288	-		-
	Priogymnanthus apertus (B. Ståhl) P.S.Green	-	-	AF225286	-	KC163205	-	-	-		-
	Priogymnanthus hasslerianus (Chodat) P.S.Green	-	-	AF225287	AF231877	LN515429	-	-	-		-
	Schrebera alata (Hochst.) Welw.	-	-	AF225288	AF231878	JX517941	DQ673300	DQ673274	-		-
	Schrebera mazoensis S.Moore	-	-	AF225289	AF231879	-	-	-	-		-
	Syringa reticulata (Blume) H.Hara	-	-	AF225291	AF231881	JN590998	-	JN591038	-		KM526956 (a); KM526957 (b)
	Syringa vulgaris L.	-	-	AF225292	AF231882	JN591007	DQ673303	DQ673277	HQ384751		-
Outgroups
Byblidaceae	Byblis gigantea Lindl.	-	-	JN686511	FN794047	AB546635	AB546628	JN686614	AJ236181		-
	Byblis liniflora Salisb.	-	-	-	FN794049	FN773535	AB546625	HQ384816	HQ384703		-
Carlemanniaceae	Carlemannia griffithii Benth.	-	-	FN794086	FN794051	FN773536	AJ402937	-	-		-
	Carlemannia tetragona Hook.f.	-	-	HQ385182	HQ412957	HQ384757	HQ384548	DQ673290	HQ384757		-
Gelsemiaceae	Gelsemium sempervirens (L.) J.St.-Hil.	-	-	AF004092	AF102428	HQ384556	HQ384909	AF130170	-		-
Loganiaceae	Antonia ovata Pohl.	-	-	AF004091	AF102379	AJ388200	AJ235817	AJ235832			-
Plocospermataceae	Plocosperma buxifolium Benth.	-	-	AJ431026	FN794071	AJ429315	AJ011985	AJ011985	HQ384756		-
Rubiaceae	Coffea arabica L.	-	-	AF004038	AF102405	AM412452	X83631	EF044213	AJ235441		-
	Luculia gratissima (Wall.) Sweet	-	-	AF242974	AF102453	AJ429325	AM117243	AJ011987	HQ384771		-
	Cinchona pitayensis Wedd.	-	-	-	AF152684	AY538382	AY538481	-	-		-
	Cinchona pubescens Vahl	-	-	AF004035	AJ346963	LN680344	-	AJ235843	AJ235434		-
Strychnaceae	Strychnos nux-vomica L.	-	-	AF004094	-	AB636281	KF022505	-	AJ235613		-
	Strychnos tomentosa Benth.	-	-	-	AF102484	AJ388205	-	-	-		-
Verbenaceae	Lantana camara L.	-	-	AF225294	AF231884	AF315303	HM850104	HM216739	AF209614		-
	Stachytarpheta dichotoma (Ruiz & Pav.) Vahl	-	-	AJ299259	AJ299260	FN773558	U32161	HM216776	HQ384713		-
	Verbena officinalis L.	-	-	AF225295	AF231885	JN894906	HM850444	HM216789	-		-
aAbbreviation: KBG, Koishikawa Botanical Gardens (Japan); KEW, Royal Botanical Kew Garden (UK); KNA, Korea National Arboretum (Korea); GCU, Gachon University (Korea); HA, Hongneung Arboretum (Korea).
