# Supplementary material for: Molecular Phylogeny and Dating of Forsythieae (Oleaceae) Provide Insight into the Miocene History of Eurasian Temperate Shrubs
Source: Front Plant Sci. 2018 Feb 5;9:99. doi: 10.3389/fpls.2018.00099 (PMC5807412; doi:10.3389/fpls.2018.00099)
Supplement: Supplementary file 2 [file Table_2.XLSX]

## Sheet: Table S2
TABLE S2 Repeat sequences in the Forsythieae chloroplast genomes.
No.	Position 1	Position 2	Repeat typea/unit	Speciesb
				ADI	FEU	FGI	GLI	FJA	FOV	FVE	FKO	FSA	FSU	FVI
1	rps16	trnQ-UUG	P/18	1	1	1	1	1	1	1	1	1	1	1
2	trnS-GCU (LSC)	trnS-GGA	P/30	1	1	1	1	1	1	1	1	1	1	1
3	trnS-GCU (LSC)	trnS-UGA	F/21	1	1	1	1	1	1	1	1	1	1	1
4	trnS-GCU (LSC)	trnS-UGA	F/18	1	1	1	1	1	1	1	1	1	1	1
5	trnG-UCC (LSC)	trnG-GCC	F/22	1	1	1	1	1	1	1	1	1	1	1
6	atpA_atpF (LSC)	trnE-UUC_trnT-GGU	F/18	1	0	0	0	0	0	0	0	0	0	0
7	atpF_atpH (LSC)	rps8_rpl14	F/18-19	1	1	1	0	0	0	0	0	0	0	0
8	atpF_atpH (LSC)	rps2_rp1c2	P/17	0	1	0	0	0	0	0	0	0	0	0
9	atpF_atpH (LSC)	trnC-GCA_petN	P/19	0	0	0	1	1	1	1	0	0	0	0
10	atpF_atpH (LSC)	psbA_ycf3	P/19-20	0	0	1	1	1	1	1	1	0	1	1
11	atpF_atpH (LSC)	psbC_trnS-UGA	F/18-19	0	0	1	1	0	0	0	0	0	0	0
12	atpF_atpH (LSC)	psaA_ycf3	P/20	0	1	0	0	0	0	0	0	0	0	0
13	atpF_atpH (LSC)	rps4_trnT-UGU	F/18-25	0	0	0	0	1	1	1	1	0	1	0
14	atpF_atpH (LSC)	ycf3 intr1n	P/17	0	1	0	0	0	0	0	0	0	0	0
15	rps2_rp1C2 (LSC)	psbC_trnS-UGA	P/18	0	0	0	0	0	0	0	0	1	0	0
16	rps2_rp1C2 (LSC)	psaA_ycf3	P/19	0	0	0	0	1	0	1	0	0	1	0
17	rp1C1_rp1B (LSC)	ndhA intron	P/19	0	0	1	1	0	0	0	0	0	0	0
18	trnC-GCA_petN (LSC)	ycf3_trnS-GGA	F/22	1	0	0	0	0	0	0	0	0	0	0
19	trnC-GCA_petN (LSC)	trnW-CCA_trnP-UGG	F/21	1	0	0	0	0	0	0	0	0	0	0
20	trnC-GCA_petN (LSC)	trnC-GCA_petN	R/22	0	0	1	1	0	0	0	0	0	0	0
21	trnC-GCA_petN (LSC)	ccsA_ndhD	P/20	0	0	0	0	1	1	1	0	0	0	0
22	trnC-GCA_petN (LSC)	trnE-UUC_trnT-GGU	R/20	1	0	0	0	0	0	0	0	0	0	0
23	trnE-UUC_trnT-GGU (LSC)	trnE-UUC_trnT-GGU	F/24	0	0	1	1	0	0	0	0	0	0	0
24	trnE-UUC_trnT-GGU (LSC)	ycf4_cemA	P/19	0	0	1	0	0	0	0	0	0	0	0
25	trnE-UUC_trnT-GGU (LSC)	rpsB_rpl14	P/21	1	0	0	0	0	0	0	0	0	0	0
26	psbC_trnS-UGA (LSC)	trnS-GGA	P/20	1	0	0	0	0	0	0	0	0	0	0
27	psbC_trnS-UGA (LSC)	ycf4_cemA	F/20	0	0	0	1	0	0	0	0	0	0	0
28	trnM-CAU (LSC)	trnP-UGG	F/21	1	1	0	0	1	1	1	1	1	1	1
29	psaB (LSC)	psaA	F/19	1	1	1	1	1	1	1	1	1	1	1
30	psaA_ycf3 (LSC)	ycf3 intron	F/20	0	1	0	0	0	0	0	0	0	0	0
31	ycf3 int1n (LSC)	trnM-CAU_atpE	P/19	0	0	1	1	0	0	0	0	0	0	0
32	ycf3_trnS GGA (LSC)	trnW-CCA_trnP-UGG	F/20	1	0	0	0	0	0	0	0	0	0	0
33	trnT-UGU_trnL-UAA (LSC)	trnT-UGU_trnL-UAA (LSC)	F/30	1	0	0	0	0	0	0	0	0	0	0
34	trnA-UGC (LSC)	trnA-UGC (IR)	P/20	1	1	1	1	1	1	1	1	1	1	1
35	trnA-UGC (LSC)	trnA-UGC (IR)	F/20	1	1	1	1	1	1	1	1	1	1	1
36	rbcL (LSC)	rbcL_accD	F/25	1	1	1	1	1	1	1	1	1	1	1
37	accD_psaI	ycf1 (SSC)	R/20	1	1	1	1	1	1	1	1	1	1	1
38	psaI_ycf4	psaI_ycf4	F/24	1	1	1	1	1	1	1	1	1	1	1
39	rpl20_clpP	petB intr1n	P/19	0	0	0	0	0	0	0	0	0	1	0
40	psbT_psbN	psbT_psbN	P/19	1	1	1	1	1	1	1	1	1	1	1
41	petB intron	petB intron	P/20	0	0	0	0	1	1	1	0	0	0	0
42	petD_rp1A	petD_rp1A	F/20	0	1	0	0	0	0	0	0	0	1	0
43	ycf2 (IR)	ycf2 (IR)	P/19	1	1	1	1	1	1	1	1	1	1	1
44	ycf2 (IR)	ycf2 (IR)	F/19	1	1	1	1	1	1	1	1	1	1	1
45	ycf2 (IR)	ycf2 (IR)	P/22	1	1	1	1	1	1	1	1	1	1	1
46	ycf2 (IR)	ycf2 (IR)	F/22	1	1	1	1	1	1	1	1	1	1	1
47	ycf15_trnL-CAA (IR)	ycf15_trnL-CAA (IR)	P/22	1	1	1	1	1	1	1	1	1	1	1
48	ycf15_trnL-CAA (IR)	ycf15_trnL-CAA (IR)	F/22	1	1	1	1	1	1	1	1	1	1	1
49	prs7_trnV-GAC	ndhA intron	F/41	1	1	1	1	1	1	1	1	1	1	1
50	prs7_trnV-GAC	prs7_trnV-GAC	F/22	0	0	0	0	1	1	1	1	1	1	1
51	ndhF_rpl32 (SSC)	ndhF_rpl32 (SSC)	F/28	0	1	1	1	0	0	0	1	1	1	1
aF, forward repeat; P, palindromic repeat; R, reverse repeat. bSpecies abbreviations: ADI, Abeliophyllum distichum; FEU, Forsythia europaea; FGI, Forsythia giraldiana; FLI, Forsythia likiangensis; FJA, Forsythia japonica; FOV, Forsythia ovata; FVE, Forsythia velutina; FKO, Forsythia koreana; FSA, Forsythia saxatilis; FSU, Forsythia suspensa; FVI, Forsythia viridissima. Gray boxes represent monomo…
